# Supplementary material for: Design, Synthesis, and Evaluation of the COX-2 Inhibitory Activities of New 1,3-Dihydro-2H-indolin-2-one Derivatives
Source: Molecules. 2023 Jun 9;28(12):4668. doi: 10.3390/molecules28124668 (PMC10305287; doi:10.3390/molecules28124668)
Supplement: Supplementary file 1 [file molecules-28-04668-s001.zip]

Archive with 1 entries (1 files):
- molecules-2380734-supplementary.pdf
